# Supplementary material for: Epidemiological characteristics and transmission dynamics of the COVID-19 outbreak in Hohhot, China: a time-varying SQEIAHR model analysis
Source: Front Public Health. 2023 Jun 21;11:1175869. doi: 10.3389/fpubh.2023.1175869 (PMC10321150; doi:10.3389/fpubh.2023.1175869)
Supplement: Supplementary file 1 [file Data_Sheet_1.xlsx]

## Sheet: Baseline
Date	Newly infected cases	Newly confirmed cases	Newly asymptomatic infections	Cumulative infected cases	Cumulative confirmed cases	Cumulative asymptomatic infections	Rt
2022-09-28	7.21594	1.65179	5.56415	7.21594	1.65179	5.56415	7.01306
2022-09-29	24.5345	3.87805	20.6565	31.7504	5.52984	26.2206	7.01306
2022-09-30	50.0932	7.54642	42.5468	81.8437	13.0763	68.7674	7.01306
2022-10-01	91.0575	13.5923	77.4652	172.901	26.6686	146.233	7.01306
2022-10-02	160.311	23.8828	136.428	333.212	50.5514	282.66	7.01306
2022-10-03	279.784	41.6636	238.12	612.996	92.215	520.781	7.01306
2022-10-04	469.979	69.9779	400.001	1082.97	162.193	920.781	7.01306
2022-10-05	615.078	91.569	523.509	1698.05	253.762	1444.29	1.84066
2022-10-06	628.832	93.5995	535.233	2326.88	347.361	1979.52	0.576758
2022-10-07	562.946	83.7786	479.167	2889.83	431.14	2458.69	0.198472
2022-10-08	470.726	70.0451	400.681	3360.56	501.185	2859.37	0.0711146
2022-10-09	379.877	56.5212	323.356	3740.43	557.706	3182.73	0.0258883
2022-10-10	300.91	44.7688	256.141	4041.34	602.475	3438.87	0.00948081
2022-10-11	236.049	35.1174	200.931	4277.39	637.593	3639.8	0.00347978
2022-10-12	184.233	27.408	156.825	4461.63	665.001	3796.62	0.00127825
2022-10-13	143.417	21.3355	122.081	4605.04	686.336	3918.71	0.000469688
2022-10-14	111.493	16.5862	94.907	4716.54	702.922	4013.61	0.000172605
2022-10-15	86.6164	12.8853	73.731	4803.15	715.808	4087.34	6.34327e-05
2022-10-16	67.2667	10.0068	57.26	4870.42	725.815	4144.6	2.33121e-05
2022-10-17	52.2305	7.76995	44.4606	4922.65	733.585	4189.06	8.56743e-06
2022-10-18	40.5518	6.03258	34.5192	4963.2	739.617	4223.58	3.14863e-06

## Sheet: Scenario design 1
Date	Newly infected cases	Newly confirmed cases	Newly asymptomatic infections	Cumulative infected cases	Rt
2022-09-28	7.21697	1.65201	5.56496	7.21697	7.01306
2022-09-29	24.5441	3.87982	20.6643	31.7611	7.01306
2022-09-30	50.1258	7.55212	42.5736	81.8868	7.01306
2022-10-01	91.1401	13.6063	77.5339	173.027	7.01306
2022-10-02	160.498	23.9137	136.584	333.525	7.01306
2022-10-03	280.184	41.7285	238.455	613.708	7.01306
2022-10-04	463.454	69.0151	394.439	1077.16	7.01306
2022-10-05	561.098	83.5427	477.555	1638.26	0.677817
2022-10-06	529.453	78.8175	450.636	2167.71	0.078212
2022-10-07	449.081	66.8434	382.237	2616.79	0.00991102
2022-10-08	363.591	54.1133	309.478	2980.39	0.00130773
2022-10-09	288.1	42.8751	245.224	3268.48	0.000175308
2022-10-10	225.931	33.6217	192.309	3494.42	2.3642e-05
2022-10-11	176.28	26.2323	150.048	3670.7	3.19544e-06
2022-10-12	137.195	20.4157	116.779	3807.89	4.32249e-07
2022-10-13	106.642	15.8691	90.7729	3914.53	5.84882e-08
2022-10-14	82.8413	12.3273	70.514	3997.37	7.915e-09
2022-10-15	64.3324	9.57304	54.7593	4061.71	1.07115e-09
2022-10-16	49.951	7.43299	42.518	4111.66	1.44963e-10
2022-10-17	38.7815	5.7709	33.0106	4150.44	1.96186e-11
2022-10-18	30.1084	4.4803	25.6281	4180.55	2.65509e-12

## Sheet: Scenario design 2
Date	Newly infected cases	Newly confirmed cases	Newly asymptomatic infections	Cumulative infected cases	Rt
2022-09-28	7.21697	1.65201	5.56496	7.21697	7.01306
2022-09-29	24.5441	3.87982	20.6643	31.7611	7.01306
2022-09-30	50.1258	7.55212	42.5737	81.8868	7.01306
2022-10-01	91.1402	13.6063	77.5339	173.027	7.01306
2022-10-02	160.498	23.9137	136.584	333.525	7.01306
2022-10-03	280.184	41.7285	238.455	613.709	7.01306
2022-10-04	464.85	69.223	395.627	1078.56	7.01306
2022-10-05	574.795	85.583	489.212	1653.35	1.07949
2022-10-06	558.57	83.1538	475.416	2211.92	0.322224
2022-10-07	485.112	72.2083	412.903	2697.03	0.114716
2022-10-08	398.9	59.3698	339.53	3095.93	0.041975
2022-10-09	319.011	47.4763	271.535	3414.95	0.0154171
2022-10-10	251.479	37.4241	214.054	3666.42	0.00566553
2022-10-11	196.771	29.2819	167.489	3863.2	0.00208212
2022-10-12	153.374	22.8235	130.551	4016.57	0.000765204
2022-10-13	119.313	17.7546	101.558	4135.88	0.000281221
2022-10-14	92.7221	13.7977	78.9244	4228.6	0.000103352
2022-10-15	72.0206	10.7171	61.3035	4300.62	3.79831e-05
2022-10-16	55.9265	8.32219	47.6043	4356.55	1.39593e-05
2022-10-17	43.4232	6.46162	36.9616	4399.97	5.13019e-06
2022-10-18	33.713	5.01668	28.6963	4433.69	1.8854e-06

## Sheet: Scenario design 3
Date	Newly infected cases	Newly confirmed cases	Newly asymptomatic infections	Cumulative infected cases	Rt
2022-09-28	7.21697	1.65201	5.56496	7.21697	7.01306
2022-09-29	24.5441	3.87982	20.6643	31.7611	7.01306
2022-09-30	50.1258	7.55212	42.5736	81.8868	7.01306
2022-10-01	91.1402	13.6063	77.5339	173.027	7.01306
2022-10-02	160.498	23.9137	136.584	333.525	7.01306
2022-10-03	280.184	41.7285	238.455	613.708	7.01306
2022-10-04	459.277	68.3928	390.884	1072.99	7.01306
2022-10-05	539.015	80.2536	458.762	1612	0.397519
2022-10-06	498.617	74.2257	424.391	2110.62	0.0436956
2022-10-07	419.08	62.3771	356.703	2529.7	0.00572851
2022-10-08	337.87	50.2848	287.586	2867.57	0.000771881
2022-10-09	267.179	39.7615	227.418	3134.75	0.000104401
2022-10-10	209.318	31.1494	178.169	3344.07	1.41279e-05
2022-10-11	163.239	24.2916	138.947	3507.3	1.91199e-06
2022-10-12	127.014	18.9008	108.114	3634.32	2.58759e-07
2022-10-13	98.7168	14.6898	84.0271	3733.04	3.50192e-08
2022-10-14	76.6803	11.4105	65.2697	3809.72	4.73934e-09
2022-10-15	59.5461	8.86081	50.6852	3869.26	6.414e-10
2022-10-16	46.2339	6.87987	39.3541	3915.5	8.6804e-11
2022-10-17	35.8953	5.34143	30.5539	3951.39	1.17476e-11
2022-10-18	27.8676	4.14685	23.7208	3979.26	1.58987e-12
